# Supplementary material for: Work engagement and its association with emotional intelligence and demographic characteristics among nurses in Palestinian neonatal intensive care units
Source: PLoS One. 2025 Sep 19;20(9):e0332908. doi: 10.1371/journal.pone.0332908 (PMC12448998; doi:10.1371/journal.pone.0332908)
Supplement: S1 File — (ZIP) [file pone.0332908.s001.zip]

Archive with 1 entries (1 files):
- Output NEW.spv
